# Supplementary material for: The prognostic value of preoperative neutrophils, platelets, lymphocytes, monocytes and calculated ratios in patients with laryngeal squamous cell cancer
Source: Oncotarget. 2017 Mar 15;8(36):60514–27. doi: 10.18632/oncotarget.16234 (PMC5601158; doi:10.18632/oncotarget.16234)
Supplement: Supplementary file 2 [file oncotarget-08-60514-s002.xlsx]

## Sheet: Sheet 1
Supplementary table 1. The neutrophils (×109/L), platelets (×109/L), lymphocytes (×109/L), monocytes (×109/L), NLR, PLR and LMR were classified into 3 categories based on the tertile distribution to examine the correlation with clinical parameters.
	Case	Neurophil			P	Platelet			P	Lymphocyte			P	Monocyte			P	NLR			P	PLR			P	LMR			P
	(n, %)	Tertile 1 < 3.20	Tertile 2 3.20 - 4.30	Tertile 3 > 4.30		Tertile 1 < 157.00	Tertile 2 157.00 - 200.00	Tertile 3 > 200.00		Tertile 1 < 1.60	Tertile 2 1.60 - 2.10	Tertile 3 > 2.10		Tertile 1 < 0.40	Tertile 2 0.40 - 0.50	Tertile 3 > 0.50		Tertile 1 < 1.62	Tertile 2 1.62 - 2.40	Tertile 3 > 2.40		Tertile 1 < 81.62	Tertile 2 81.62 - 111.00	Tertile 3 > 111.00		Tertile 1 < 3.50	Tertile 2 3.50 - 4.80	Tertile 3 > 4.80
Age (years)					0.616				<0.001				<0.001				0.003				<0.001				0.171				<0.001
<60	469 (47.9%)	157	150	162		130	149	190		122	149	198		130	149	190		183	155	131		170	149	150		131	148	190
≥60	510 (52.1%)	169	177	164		196	178	136		204	178	128		174	182	154		144	171	195		156	178	176		195	179	136
Gender					0.009				0.595				0.188				0.009				0.191				0.189				0.88
Male	955 (97.5%)	311	322	322		318	321	316		314	320	321		311	323	321		316	317	322		322	318	315		319	319	317
Female	24(2.5%)	15	5	4		8	6	10		12	7	5		15	4	5		11	9	4		4	9	11		7	8	9
Smoking history					0.115				0.604				0.017				0.13				0.095				0.123				0.637
NO	313 (32.8%)	115	91	107		111	100	102		122	103	88		118	96	99		99	95	119		103	93	117		104	99	110
Yes	666(67.2%)	211	236	219		215	227	224		204	224	238		208	231	227		228	231	207		223	234	209		222	228	216
Drinking history					0.86				0.554				0.532				0.247				0.7				0.528				0.33
NO	610 (62.3%)	206	200	204		204	210	196		210	206	194		215	199	196		202	199	209		205	196	209		193	206	211
Yes	369 (37.7%)	120	127	122		122	117	130		116	121	132		111	128	130		125	127	117		121	131	117		133	121	115
Tumor subsite					0.016				0.459				0.046				0.007				0.01				0.033				<0.001
Supraglottic	226 (23.1%)	65	68	93		71	72	83		81	85	60		59	74	93		61	72	93		62	74	90		100	82	44
Glottic & Subglottic	753 (76.9%)	261	259	233		255	255	243		245	242	266		267	253	233		266	254	233		264	253	236		226	245	282
Tumor length					<0.001				0.025				0.126				0.003				<0.001				<0.001				<0.001
≤2cm	631 (64.45%)	236	226	169		219	221	191		200	207	224		224	221	186		244	212	175		232	217	182		175	213	243
>2cm	348 (35.55%)	90	101	157		107	106	135		126	120	102		102	106	140		83	114	151		94	110	144		151	114	83
Tumor stage					<0.001				0.014				0.011				0.01				<0.001				<0.001				<0.001
T1	232 (23.7%)	80	83	69		80	79	73		71	75	86		81	84	67		91	81	60		90	77	65		61	75	96
T2	387 (39.5%)	139	136	112		141	132	114		129	125	133		133	131	123		149	112	126		145	121	121		123	126	138
T3	297 (30.3%)	97	92	108		94	97	106		92	112	93		97	99	101		81	118	98		84	114	99		105	107	85
T4	63 (6.4%)	10	16	37		11	19	33		34	15	14		15	13	35		6	15	42		7	15	41		37	19	7
Lymph node stage					0.051				0.927				0.267				0.505				0.025				0.617				0.114
N0	866 (88.5%)	292	297	277		287	291	288		284	286	296		290	293	283		300	289	277		293	287	286		280	289	297
N+	113 (11.5%)	30	34	49		39	36	38		42	41	30		36	34	43		27	37	49		33	40	40		46	38	29
UICC stage					<0.001				0.427				0.034				0.015				<0.001				<0.001				<0.001
UICC Ⅰ	232 (23.7%)	80	83	69		80	79	73		71	75	86		81	84	67		91	81	59		90	77	65		61	75	96
UICC Ⅱ	356 (36.4%)	131	126	99		125	123	108		117	112	127		120	128	108		139	104	114		133	109	114		110	120	126
UICC Ⅲ	263 (26.8%)	85	86	92		84	87	92		82	95	86		86	86	91		74	102	87		75	103	85		93	86	84
UICC Ⅳ	128 (13.1%)	30	32	66		37	38	53		56	45	27		39	29	60		23	39	66		28	38	62		62	46	20
Differentiation					0.162				0.999				0.479				0.852				0.829				0.262				0.807
Unknown	140 (14.3%)
Well & moderate	809 (82.6%)	258	272	279		266	272	271		272	273	264		258	270	281		256	275	278		262	267	280		279	276	254
Poor	30 (3.1%)	9	6	15		10	10	10		7	11	12		11	9	10		11	9	10		14	8	8		9	10	11
Bold values represent that P were two-sided and P < 0.05 was statistically significant.
Abbreviations: NLR, neutrophil-to-lymphocyte ratio; PLR, platelet-to-lymphocyte ratio; LMR, lymphocyte-to monocyte ratio.
